# Supplementary material for: Etoposide Triggers Cellular Senescence by Inducing Multiple Centrosomes and Primary Cilia in Adrenocortical Tumor Cells
Source: Cells. 2021 Jun 11;10(6):1466. doi: 10.3390/cells10061466 (PMC8230646; doi:10.3390/cells10061466)
Supplement: Supplementary file 1 [file cells-10-01466-s001.zip]

Archive with 1 entries (1 files):
- cells-1136765-supplementary.pdf
